# Supplementary material for: Precisely mapping a major gene conferring resistance to Hessian fly in bread wheat using genotyping-by-sequencing
Source: BMC Genomics. 2015 Feb 21;16(1):108. doi: 10.1186/s12864-015-1297-7 (PMC4347651; doi:10.1186/s12864-015-1297-7)
Supplement: Additional file 1: Table S2. — The chromosomal locations and linkage groups of GBS markers. [file 12864_2015_1297_MOESM1_ESM.xlsx]

## Sheet: GBS mapping in Buster
Chrom	GBS Locus_code	Position (Kosambi, cM)
1A	GBS03255	0
1A	GBS03063	0.854
1A	GBS06891	0.854
1A	GBS10179	1.95
1A	GBS08194	4.317
1A	GBS08195	4.317
1A	GBS03079	5.574
1A	GBS10645	5.574
1A	GBS12947	5.574
1A	GBS07991	7.113
1A	GBS00535	9.514
1A	GBS01612	10.821
1A	GBS02626	10.821
1A	GBS10992	10.821
1A	OPR-A4*	10.821
1A	GBS03759	13.031
1A	GBS03760	13.031
1A	GBS00290	14.576
1A	GBS09860	14.576
1A	GBS13501	15.027
1A	CFD15*	15.425
1A	GBS06763	15.425
1A	GBS09806	15.425
1A	GBS13697	15.425
1A	GBS13765	15.425
1A	GBS00772	18.968
1A	GBS00773	18.968
1A	GBS09795	18.968
1A	GBS07851	20.745
1A	GBS02033	23.449
1A	GBS10205	23.449
1A	GBS13627	24.269
1A	GBS11351	24.977
1A	GBS07859	25.707
1A	GBS08992	26.542
1A	GBS08993	26.542
1A	GBS04493	40.022
1A	GBS10863	40.022
1A	GBS10918	40.022
1A	GBS00214	45.978
1A	GBS00694	45.978
1A	GBS00760	45.978
1A	GBS03498	45.978
1A	GBS03987	45.978
1A	GBS06424	45.978
1A	GBS06504	45.978
1A	GBS07307	45.978
1A	GBS08020	45.978
1A	GBS08021	45.978
1A	GBS11149	45.978
1A	GBS12344	45.978
1A	GBS13479	45.978
1A	GBS00916	46.642
1A	GBS02236	46.642
1A	GBS03471	46.642
1A	GBS08065	46.642
1A	GBS01329	47.218
1A	GBS02082	47.218
1A	GBS09223	47.218
1A	GBS02083	47.218
1A	GBS09848	47.218
1A	GBS10418	47.218
1A	GBS11569	47.218
1A	GBS12761	47.218
1A	GBS01784	47.866
1A	GBS01785	47.866
1A	GBS01204	51.785
1A	GBS11320	51.785
1A	GBS01613	51.785
1A	GBS08211	51.785
1A	GBS09363	51.785
1A	GBS11319	51.785
1A	GBS11626	51.785
1A	GBS13353	51.785
1A	GBS11123	54.352
1A	GBS04460	55.506
1A	GBS12419	57.316
1A	GBS05867	62.761
1A	GBS09574	63.953
1A	GBS10114	63.953
1A	GBS04084	65.018
1A	GBS04388	65.018
1A	GBS05074	65.018
1A	GBS05883	65.018
1A	GBS03159	66.554
1A	GBS12643	66.554
1A	GBS00419	69.648
1A	GBS02995	69.648
1A	GBS02996	69.648
1A	GBS10927	69.648
1A	GBS12343	69.648
1A	GBS01100	72.359
1A	GBS01101	72.359
1A	GBS06988	73.652
1A	GBS06989	73.652
1A	GBS00256	74.663
1A	GBS05189	74.663
1A	GBS07939	74.663
1A	GBS08218	74.663
1A	GBS09427	74.663
1A	GBS10333	74.663
1A	GBS11119	74.663
1A	GBS12818	74.663
1A	GBS00462	75.767
1A	GBS01225	75.767
1A	GBS11628	75.767
1A	GBS00933	77.878
1A	GBS02582	78.715
1A	GBS07754	78.715
1A	GBS11455	78.715
1A	GBS11864	78.715
1A	GBS02872	83.529
1A	GBS07737	83.529
1A	GBS13424	85.565
1A	GBS01364	87.474
1A	GBS08400	87.474
1A	GBS08401	87.474
1A	GBS13255	87.474
1A	GBS02353	88.663
1A	GBS11204	88.663
1A	GBS11620	88.663
1A	GBS06956	90.139
1A	GBS13171	90.139
1A	GBS11355	90.139
1A	GBS12833	90.139
1A	GBS13170	90.139
1A	GBS01330	91.899
1A	GBS04439	91.899
1A	GBS05519	91.899
1A	GBS05520	91.899
1A	GBS08071	91.899
1A	GBS08072	91.899
1A	GBS10200	91.899
1A	GBS08073	91.899
1A	GBS08708	91.899
1A	GBS08709	91.899
1A	GBS10199	91.899
1A	GBS04056	93.312
1A	GBS13127	93.312
1A	GBS13128	93.312
1A	GBS09742	98.229
1A	GBS06983	100.626
1A	GBS06984	100.626
1A	GBS03036	101.326
1A	GBS03653	101.326
1A	GBS08122	101.326
1A	GBS08123	101.326
1A	GBS08581	101.326
1A	GBS04389	102.418
1A	GBS10525	102.418
1A	GBS10526	102.418
1A	GBS10781	102.418
1A	GBS04327	103.091
1A	GBS04270	108.274
1A	GBS01417	109.234
1A	GBS05467	110.251
1A	GBS12427	110.251
1A	GBS01503	115.055
1A	GBS11485	119.035
1A	GBS11486	119.035
1A	GBS11487	119.035
1A	GBS03892	129.373
1A	GBS07861	129.373
1A	GBS09820	130.945
1A	GBS03674	144.567
1A	GBS02919	145.875
1A	GBS12452	145.875
1A	GBS03798	147.186
1A	GBS05366	147.186
1A	GBS11670	147.186
1A	GBS06614	148.779
1A	GBS13358	155.228
1A	GBS13359	155.228
1A	GBS00978	165.205
1A	GBS08398	165.205
1A	GBS07244	166.364
1A	GBS00674	168.925
1A	GBS02259	168.925
1A	GBS02405	168.925
1A	GBS06105	168.925
1A	GBS06386	168.925
1A	GBS07247	168.925
1A	GBS07248	168.925
1A	GBS07249	168.925
1A	GBS07951	168.925
1A	GBS09664	168.925
1A	GBS09665	168.925
1A	GBS10598	168.925
1A	GBS10973	168.925
1A	GBS10974	168.925
1A	GBS11041	168.925
1A	GBS11448	168.925
1A	GBS11449	168.925
1A	GBS11661	168.925
1A	GBS11662	168.925
1A	GBS11663	168.925
1A	GBS11977	168.925
1A	GBS12267	168.925
1A	GBS12268	168.925
1A	GBS12977	168.925
1A	GBS08937	170.097
1A	GBS13699	170.097
1A	GBS13868	170.097
1A	GBS09456	175.252
1A	GBS04319	177.849
1A	GBS11300	177.849
1A	GBS11821	177.849
1B	GBS01305	0
1B	GBS01313	0
1B	GBS09911	0
1B	GBS01306	0
1B	GBS01307	0
1B	GBS01314	0
1B	GBS01925	0.078
1B	GBS00778	0.18
1B	GBS00779	0.18
1B	GBS01315	0.271
1B	GBS12353	0.379
1B	GBS01779	0.379
1B	GBS09182	0.379
1B	GBS13261	0.633
1B	GBS03062	0.879
1B	GBS02846	1.136
1B	GBS06712	1.303
1B	GBS06713	1.303
1B	GBS05628	1.515
1B	GBS05629	1.515
1B	GBS05630	1.515
1B	GBS07368	1.542
1B	GBS11482	1.974
1B	GBS01321	2.256
1B	GBS01322	2.256
1B	GBS01323	2.256
1B	GBS08305	2.259
1B	GBS04879	2.263
1B	GBS04880	2.263
1B	GBS10411	2.269
1B	GBS12312	2.273
1B	GBS12313	2.273
1B	GBS12138	2.322
1B	GBS12139	2.322
1B	GBS03305	2.763
1B	GBS03306	2.763
1B	GBS07167	3.453
1B	GBS11374	3.752
1B	GBS12096	3.792
1B	GBS01539	3.792
1B	GBS01733	3.792
1B	GBS00449	3.792
1B	GBS04877	3.792
1B	GBS04878	3.792
1B	GBS13594	3.801
1B	GBS06285	4.135
1B	GBS01951	4.422
1B	GBS01133	4.549
1B	GBS13933	4.549
1B	GBS05824	4.832
1B	GBS05825	4.832
1B	GBS10130	5.379
1B	GBS04466	19.247
1B	GBS09503	19.705
1B	GBS02756	19.726
1B	GBS00429	19.735
1B	GBS10313	20.048
1B	GBS11461	20.463
1B	GBS08425	20.661
1B	GBS08426	20.661
1B	GBS12108	20.841
1B	GBS13847	20.841
1B	GBS01630	20.841
1B	GBS05764	20.841
1B	GBS12109	20.841
1B	GBS00446	21.599
1B	GBS01523	21.883
1B	GBS12232	22.163
1B	GBS12233	22.163
1B	GBS11152	22.732
1B	GBS02575	22.735
1B	GBS09834	23.114
1B	GBS10538	23.501
1B	GBS12075	23.872
1B	GBS13412	24.629
1B	GBS12923	24.989
1B	GBS03461	25.387
1B	GBS00552	25.387
1B	GBS00604	25.387
1B	GBS06419	25.387
1B	GBS06128	25.495
1B	GBS13474	25.667
1B	GBS11782	25.766
1B	GBS12055	25.766
1B	GBS06716	25.766
1B	GBS08375	25.766
1B	GBS12056	25.766
1B	GBS00428	25.785
1B	GBS01068	26.109
1B	GBS10824	26.523
1B	GBS02550	26.902
1B	GBS02551	26.902
1B	GBS03610	26.921
1B	GBS13011	27.378
1B	GBS00815	27.789
1B	GBS07785	28.313
1B	GBS04364	28.504
1B	GBS11245	28.787
1B	GBS12141	29.175
1B	GBS12846	29.175
1B	GBS06684	29.181
1B	GBS06685	29.181
1B	GBS06758	29.277
1B	GBS08276	30.313
1B	GBS05509	30.529
1B	GBS11480	31.548
1B	GBS02624	31.736
1B	GBS12297	31.757
1B	GBS12298	31.757
1B	GBS10534	33.528
1B	GBS12093	34.604
1B	GBS12094	34.604
1B	GBS12095	34.604
1B	GBS11543	35.08
1B	GBS13324	36.025
1B	GBS07325	36.025
1B	GBS07326	36.025
1B	GBS06934	36.58
1B	GBS00284	36.894
1B	GBS06296	37.155
1B	GBS00278	37.161
1B	GBS06912	37.161
1B	GBS07707	37.161
1B	GBS00279	37.161
1B	GBS13939	37.921
1B	GBS13940	37.921
1B	GBS11310	38.652
1B	GBS08120	38.68
1B	GBS08121	38.68
1B	GBS08277	40.937
1B	GBS08278	40.937
1B	GBS03371	40.943
1B	GBS01271	40.983
1B	GBS10883	41
1B	GBS10999	41
1B	GBS03021	42.176
1B	GBS12185	42.69
1B	GBS04203	43.858
1B	GBS04204	43.858
1B	GBS04205	43.858
1B	GBS00761	46.41
1B	GBS06886	46.446
1B	GBS02088	47.751
1B	GBS04440	48.221
1B	GBS05441	48.666
1B	GBS10172	48.743
1B	GBS03467	49.675
1B	GBS00919	49.677
1B	GBS01379	49.725
1B	GBS10569	50.406
1B	GBS01150	50.446
1B	GBS11617	50.446
1B	GBS01151	50.446
1B	GBS01152	50.446
1B	GBS10616	50.825
1B	GBS03473	50.825
1B	GBS07906	50.825
1B	GBS10617	50.825
1B	GBS07907	50.825
1B	GBS05269	50.908
1B	GBS05270	50.908
1B	GBS05271	50.908
1B	GBS07689	51.422
1B	GBS13213	51.948
1B	GBS08965	51.978
1B	GBS11471	53.483
1B	GBS07161	54.813
1B	GBS11702	59.046
1B	GBS00768	74.699
1B	GBS08800	74.881
1B	GBS00225	74.985
1B	GBS03540	75.093
1B	GBS07576	75.093
1B	GBS03541	75.093
1B	GBS10162	77.113
1B	GBS00386	81.549
1B	GBS09416	81.549
1B	GBS00790	82.913
1B	GBS00791	82.913
1B	GBS07217	83.826
1B	GBS11150	84.207
1B	GBS06073	86.485
1B	GBS05420	88.431
1B	GBS11705	95.744
1B	GBS02833	100.619
1B	GBS00090	100.619
1B	GBS11734	101.002
1B	GBS11735	101.002
1B	GBS10334	102.153
1B	GBS03727	102.159
1B	GBS03728	102.159
1B	GBS03729	102.159
1B	GBS01044	120.317
1B	GBS00505	120.317
1B	GBS00575	120.317
1B	GBS01045	120.317
1B	GBS00506	120.317
1D	GBS03426	0
1D	GBS05958	0
1D	GBS05959	0
1D	GBS13026	0.008
1D	GBS12405	3.628
1D	GBS12476	14.193
1D	GBS12477	14.193
1D	GBS13049	14.195
1D	GBS00440	14.394
1D	GBS12121	14.574
1D	GBS13487	14.574
1D	GBS02142	14.574
1D	GBS12122	14.574
1D	GBS12123	14.574
1D	GBS02143	14.574
1D	GBS07789	15.066
1D	GBS10382	16.008
1D	GBS04128	16.097
1D	GBS04129	16.097
1D	GBS11392	16.475
1D	GBS13143	16.559
1D	GBS10754	17.612
1D	GBS02423	17.612
1D	GBS10755	17.612
1D	GBS02424	17.612
1D	GBS12967	19.507
1D	GBS00315	19.834
1D	GBS00833	20.346
1D	GBS00704	20.431
1D	GBS00705	20.431
1D	GBS08312	20.505
1D	GBS10385	21.293
1D	GBS09184	21.401
1D	GBS11213	21.543
1D	GBS11418	21.78
1D	GBS13207	21.78
1D	GBS13738	21.78
1D	GBS01708	21.78
1D	GBS04285	21.78
1D	GBS08437	21.78
1D	GBS13208	21.78
1D	GBS13209	21.78
1D	GBS01709	21.78
1D	GBS04286	21.78
1D	GBS05469	21.861
1D	GBS13376	21.912
1D	GBS10498	21.959
1D	GBS00943	22.075
1D	GBS00944	22.075
1D	GBS12449	22.158
1D	GBS01296	22.158
1D	GBS02398	22.158
1D	GBS03705	22.158
1D	GBS05791	22.158
1D	GBS12450	22.158
1D	GBS01297	22.158
1D	GBS05792	22.158
1D	GBS06978	22.312
1D	GBS00343	22.537
1D	GBS06625	22.537
1D	GBS07723	22.537
2A	GBS04195	0
2A	GBS04196	0
2A	GBS10793	0.004
2A	GBS13520	0.142
2A	GBS13521	0.142
2A	GBS00161	1.14
2A	GBS12896	1.368
2A	GBS06387	1.519
2A	GBS00987	1.519
2A	GBS00993	1.519
2A	GBS07200	7.22
2A	GBS11488	22.517
2A	GBS02905	24.556
2A	GBS02906	24.556
2A	GBS05292	24.558
2A	GBS06829	24.558
2A	GBS02802	24.715
2A	GBS02803	24.715
2A	GBS04380	25.427
2A	GBS04381	25.427
2A	GBS03087	25.78
2A	GBS03088	25.78
2A	GBS11768	26.289
2A	GBS09651	27.329
2A	GBS03537	27.734
2A	GBS03187	31.916
2A	GBS08855	32.373
2A	GBS02842	40.215
2A	GBS06987	40.215
2A	GBS01602	40.594
2A	GBS01320	40.614
2A	GBS07691	40.827
2A	GBS11598	41.51
2A	GBS09530	41.673
2A	GBS12099	42.442
2A	GBS11638	42.474
2A	GBS11639	42.474
2A	GBS02975	42.491
2A	GBS07879	42.491
2A	GBS06075	52.47
2A	GBS10855	53.073
2A	GBS09288	53.722
2A	GBS09289	53.722
2A	GBS12161	59.719
2A	GBS13019	59.719
2A	GBS04634	59.719
2A	GBS09231	59.821
2A	GBS00821	59.914
2A	GBS12634	59.995
2A	GBS12635	59.995
2A	GBS07082	60.098
2A	GBS09623	60.141
2A	GBS10467	60.719
2A	GBS09257	60.99
2A	GBS04826	61.501
2A	GBS08617	61.516
2A	GBS12197	61.558
2A	GBS11083	61.616
2A	GBS13192	62.907
2A	GBS05565	63.407
2A	GBS06230	63.511
2A	GBS08670	63.511
2A	GBS09307	63.511
2A	GBS11410	63.89
2A	GBS05452	63.89
2A	GBS09660	68.614
2A	GBS12401	77.304
2A	GBS06724	77.304
2A	GBS12855	77.683
2A	GBS11884	78.062
2A	GBS01265	78.062
2A-2	GBS01913	0
2A-2	GBS07739	0.388
2A-2	GBS04230	1.146
2A-2	GBS05940	1.146
2A-2	GBS04231	1.146
2A-2	GBS04441	6.678
2A-2	GBS02089	7.579
2A-2	GBS00526	8.373
2A-2	GBS10600	9.51
2A-2	GBS03449	9.703
2A-2	GBS03450	9.703
2A-2	GBS01583	9.888
2A-2	GBS13393	13.28
2A-2	GBS06870	13.685
2A-2	GBS08998	13.685
2A-2	GBS00716	14.629
2A-2	GBS01544	15.583
2A-2	GBS06030	15.583
2B	GBS08474	0
2B	GBS08641	2.977
2B	GBS13281	6.034
2B	GBS03167	6.034
2B	GBS13282	6.034
2B	GBS10832	6.413
2B	GBS11882	6.413
2B	GBS09929	6.433
2B	GBS09930	6.433
2B	GBS00941	7.411
2B	GBS03715	7.549
2B	GBS03714	7.718
2B	GBS01074	7.928
2B	GBS01075	7.928
2B	GBS01266	7.928
2B	GBS04183	7.928
2B	GBS11126	8.307
2B	GBS12880	8.307
2B	GBS06086	8.307
2B	GBS12217	8.333
2B	GBS01118	9.064
2B	GBS08371	9.064
2B	GBS13135	9.064
2B	GBS13136	9.064
2B	GBS08372	9.064
2B	GBS10218	10.203
2B	GBS01856	10.383
2B	GBS13534	10.583
2B	GBS13535	10.583
2B	GBS04596	10.583
2B	GBS09272	10.583
2B	GBS07389	11.116
2B	GBS12647	14.705
2B	GBS10376	15.931
2B	GBS06777	15.931
2B	GBS01040	16.31
2B	GBS13416	16.31
2B	GBS07434	16.692
2B	GBS13043	24.674
2B	GBS09478	25.443
2B	GBS09479	25.443
2B	GBS09480	25.443
2B	GBS09141	25.471
2B	GBS01641	25.699
2B	GBS01642	25.699
2B	GBS01672	25.699
2B	GBS06289	25.85
2B	GBS06290	25.85
2B	GBS12098	25.869
2B	GBS13155	25.884
2B	GBS12513	26.598
2B	GBS09709	26.608
2B	GBS09710	26.608
2B	GBS09711	26.608
2B	GBS10096	26.837
2B	GBS10098	26.837
2B	GBS10099	26.837
2B	GBS05531	26.987
2B	GBS07566	26.987
2B	GBS07044	27.008
2B	GBS05317	27.013
2B	GBS01548	27.426
2B	GBS10744	27.744
2B	GBS08177	29.523
2B	GBS10439	29.637
2B	GBS10724	29.639
2B	GBS12173	29.639
2B	GBS07994	29.639
2B	GBS00875	29.639
2B	GBS13027	29.639
2B	GBS00876	29.639
2B	GBS00877	29.639
2B	GBS01206	30.018
2B	GBS01207	30.018
2B	GBS07985	30.018
2B	GBS06883	30.775
2B	GBS09265	30.775
2B	GBS09266	30.775
2B	GBS09267	30.775
2B	GBS02604	31.268
2B	GBS12306	32.622
2B	GBS13435	32.622
2B	GBS09373	32.622
2B	GBS03268	32.959
2B	GBS03166	33.048
2B	GBS05325	33.895
2B	GBS01208	37.608
2B	GBS02904	37.608
2B-2	GBS00114	0
2B-2	GBS08368	9.238
2B-2	GBS12661	20.429
2B-2	GBS00010	21.672
2B-2	GBS07234	21.672
2B-2	GBS00011	21.672
2B-2	GBS00012	21.672
2B-2	GBS08785	21.672
2B-2	GBS02868	22.05
2B-2	GBS02869	22.05
2B-2	GBS09296	22.052
2B-2	GBS09297	22.052
2B-2	GBS09298	22.052
2B-2	GBS12495	22.132
2B-2	GBS10846	23.113
2B-2	GBS01693	23.246
2B-2	GBS01694	23.246
2B-2	GBS01695	23.246
2B-2	GBS11658	23.386
2B-2	GBS05263	23.395
2B-2	GBS12875	23.712
2B-2	GBS10499	24.266
2B-2	GBS10500	24.266
2B-2	GBS13914	24.323
2B-2	GBS06239	24.323
2B-2	GBS06240	24.323
2B-2	GBS00512	24.49
2B-2	GBS10109	24.702
2B-2	GBS11072	24.702
2B-2	GBS11305	24.702
2B-2	GBS01691	24.702
2B-2	GBS02987	24.702
2B-2	GBS05239	24.702
2B-2	GBS05268	24.702
2B-2	GBS09811	24.702
2B-2	GBS11073	24.702
2B-2	GBS11074	24.702
2B-2	GBS11306	24.702
2B-2	GBS11307	24.702
2B-2	GBS05240	24.702
2B-2	GBS09812	24.702
2B-2	GBS11166	25.081
2B-2	GBS04733	25.081
2B-2	GBS07235	25.276
2B-2	GBS07236	25.276
2B-2	GBS13071	25.46
2B-2	GBS09053	25.46
2B-2	GBS00546	25.857
2B-2	GBS00547	25.857
2B-2	GBS04464	26.285
2D	GBS00855	0
2D	GBS08275	0.46
2D	GBS09318	1.271
2D	GBS09439	1.271
2D	GBS09319	1.271
2D	GBS13779	2.029
2D	GBS10242	2.407
2D	GBS01058	2.407
2D	GBS11800	2.407
2D	GBS01256	2.407
2D	GBS09832	2.407
2D	GBS10243	2.407
2D	GBS10244	2.407
2D	GBS09027	2.479
2D	GBS09028	2.479
2D	GBS03675	2.502
2D	GBS02445	2.604
2D	GBS02446	2.604
2D	GBS08486	2.695
2D	GBS04882	2.786
2D	GBS04883	2.786
2D	GBS12569	2.799
2D	GBS12570	2.799
2D	GBS12264	2.82
2D	GBS01288	2.835
2D	GBS09801	3.015
2D	GBS11978	3.226
2D	GBS13566	3.43
2D	GBS02984	3.438
2D	GBS05750	3.443
2D	GBS00389	3.724
2D	GBS13090	3.839
2D	GBS13909	3.974
2D	GBS12924	4.568
2D	GBS12925	4.568
2D	GBS12926	4.568
2D	GBS12927	4.568
2D	GBS11095	4.896
2D	GBS11096	4.896
2D	GBS12776	5.144
2D	GBS11650	5.82
2D	GBS11651	5.82
2D	GBS00756	6.14
2D	GBS06432	6.44
2D	GBS06433	6.44
2D	GBS06434	6.44
2D	GBS11700	6.574
2D	GBS13414	6.574
2D	GBS13415	6.574
2D	GBS01502	7.334
2D	GBS08649	7.485
2D	GBS01532	7.714
2D	GBS04097	7.714
2D	GBS05532	7.714
2D	GBS00748	7.714
2D	GBS00988	7.714
2D	GBS13087	7.718
2D	GBS12727	9.23
2D	GBS08394	11.51
2D	GBS12296	13.68
2D	GBS06560	14.394
2D	GBS11389	16.143
2D-2	GBS02174	0
2D-2	GBS01703	4.747
2D-2	GBS12231	5.103
2D-2	GBS10910	5.207
2D-2	GBS01144	5.605
2D-2	GBS05841	5.605
2D-2	GBS10061	27.788
2D-2	GBS10984	27.788
2D-2	GBS01682	28.167
2D-2	GBS07862	28.168
2D-2	GBS07289	29.214
2D-2	GBS01851	29.595
2D-2	GBS12725	29.682
2D-2	GBS12959	29.682
2D-2	GBS03388	29.682
2D-2	GBS04214	29.682
2D-2	GBS12974	30.153
3A	GBS11168	0
3A	GBS11411	0
3A	GBS13726	0
3A	GBS09195	0
3A	GBS12856	19.952
3A	GBS12857	19.952
3A	GBS09744	20.795
3A	GBS12470	21.323
3A	GBS04547	29.507
3A	GBS01445	34.601
3A	GBS01446	34.601
3A	GBS03668	34.83
3A	GBS11584	35.017
3A	GBS13242	35.017
3A	GBS13243	35.017
3A	GBS13244	35.017
3A	GBS10718	36.592
3A	GBS12448	44.869
3A	GBS01326	58.203
3A	GBS10080	58.677
3A	GBS10669	58.677
3A	GBS05436	58.677
3A	GBS10670	58.677
3A	GBS07312	60.801
3A	GBS13523	60.81
3A	GBS04361	63.259
3A	GBS08249	66.617
3A	GBS01346	67.147
3A	GBS05462	71.146
3A-2	GBS05081	0
3A-2	GBS10482	0.506
3A-2	GBS07376	12.253
3A-2	GBS08512	12.255
3A-2	GBS03469	25.024
3A-2	GBS09813	25.024
3A-2	GBS13803	26.49
3A-2	GBS06443	26.49
3A-2	GBS02960	27.676
3A-2	GBS06437	27.676
3A-2	GBS03565	33.118
3B	GBS05492	0
3B	GBS11774	0.025
3B	GBS04513	4.764
3B	GBS12415	22.101
3B	GBS12416	22.101
3B	GBS00014	22.721
3B	GBS03933	22.952
3B	GBS03492	23.268
3B	GBS01610	23.272
3B	GBS12127	25.537
3B	GBS06946	25.556
3B	GBS06819	26.584
3B	GBS01228	26.971
3B	GBS05295	27.016
3B	GBS11582	27.058
3B	GBS11583	27.058
3B	GBS07121	27.185
3B	GBS01834	27.512
3B	GBS02677	28.014
3B	GBS12213	28.98
3B	GBS12782	29.005
3B	GBS12783	29.005
3B	GBS12784	29.005
3B	GBS10087	41.151
3B	GBS10088	41.151
3B	GBS10089	41.151
3B	GBS00656	42.075
3B	GBS07407	42.075
3B	GBS07408	42.075
3B	GBS00479	42.454
3B	GBS10215	42.865
3B	GBS02302	42.867
3B	GBS04479	51.119
3B	GBS04147	63.69
3B	GBS07390	63.957
3B	GBS03346	64.12
3B	GBS09208	64.12
3B	GBS00850	72.242
3B	GBS06827	79.94
3B	GBS01700	79.952
3B	GBS00607	79.952
3B	GBS08788	79.952
3B	GBS00091	80.33
3B	GBS09411	80.33
3B	GBS09904	80.455
3B	GBS01922	80.709
3B	GBS12492	80.724
3B	GBS10091	82.534
3B	GBS01578	82.619
3B	GBS11991	82.763
3B	GBS10819	82.903
3B	GBS10820	82.903
3B	GBS12270	83.015
3B	GBS02131	83.248
3B	GBS02132	83.248
3B	GBS02133	83.248
3B	GBS01889	83.494
3B	GBS10688	84.801
3B	GBS08550	84.801
3B	GBS01981	84.868
3B	GBS04534	85.638
3B	GBS04535	85.638
3B	GBS10133	85.873
3B	GBS07577	86.18
3B	GBS05976	86.349
3B	GBS08818	86.892
3B	GBS08797	88.04
3B	GBS06938	103.076
3B	GBS11279	108.547
3B	GBS07774	108.84
3B	GBS07775	108.84
3B	GBS06049	108.895
3B	GBS01119	108.988
3B	GBS01999	108.988
3B	GBS06718	108.988
3B	GBS09459	108.988
3B	GBS03692	109.003
3B	GBS10732	111.401
3B	GBS10735	111.401
3B	GBS10015	111.624
3B	GBS03345	111.799
3B	GBS09438	112.211
3B	GBS05594	112.386
3B	GBS09652	112.626
3B	GBS05324	113.151
3B	GBS10680	114.411
3B	GBS08245	114.676
3B	GBS08744	114.676
3B	GBS13105	114.918
3B	GBS10798	115.055
3B	GBS13307	115.055
3B	GBS03771	115.055
3B	GBS13088	115.055
3B	GBS10801	115.121
3B	GBS10802	115.121
3B	GBS06198	115.655
3B	GBS12140	116.079
3B	GBS00550	116.145
3B	GBS10872	116.191
3B	GBS13706	116.558
3B	GBS13707	116.558
3B	GBS05634	116.952
3B	GBS05635	116.952
3B	GBS07276	117.117
3B	GBS03614	117.331
3B	GBS09369	117.52
3B	GBS11060	117.808
3B	GBS11061	117.808
3B	GBS01063	119.622
3B	GBS01064	119.622
3B	GBS09792	120.518
3B	GBS01374	120.603
3B	GBS07634	122.995
3B	GBS13835	123.012
3B	GBS09707	123.027
3B	GBS09708	123.027
3B	GBS10319	123.031
3B	GBS12576	123.031
3B	GBS12577	123.031
3B	GBS10938	123.766
3B	GBS01765	124.573
3B	GBS02263	125.921
3B	GBS09534	126.124
3B	GBS07103	126.135
3B	GBS12894	126.158
3B	GBS13911	126.232
3B	GBS02136	126.707
3B	GBS05936	127.162
3B	GBS05937	127.162
3B	GBS06565	127.238
3B	GBS11515	127.27
3B	GBS11911	127.679
3B	GBS00677	128.081
3B	GBS00029	128.522
3B	GBS01563	129.028
3B	GBS12968	129.096
3B	GBS12486	129.454
3B	GBS01827	129.851
3B	GBS07270	129.853
3B	GBS07960	129.853
3B	GBS11871	130.046
3B	GBS00536	130.232
3B	GBS12383	130.24
3B	GBS12507	131.276
3B	GBS12683	131.369
3B	GBS10635	131.52
3B	GBS12573	131.755
3B	GBS12574	131.755
3B	GBS00138	131.757
3B	GBS03505	131.757
3B	GBS00139	131.757
3B	GBS13780	131.946
3B	GBS00152	132.202
3B	GBS02507	132.206
3B	GBS02508	132.206
3B	GBS05796	132.304
3B	GBS08158	133.354
3B	GBS12893	134.113
3B	GBS11588	134.399
3B	GBS06420	134.399
3B	GBS09255	134.399
3B	GBS09624	134.399
3B	GBS06421	134.399
3B	GBS02137	134.755
3B	GBS10633	135.157
3B	GBS03793	135.157
3B	GBS09991	135.157
3B	GBS01281	135.282
3B	GBS01282	135.282
3B	GBS00590	135.386
3B	GBS11842	135.535
3B	GBS00401	135.535
3B	GBS11102	135.619
3B	GBS08176	135.653
3B	GBS04870	135.683
3B	GBS05506	135.746
3B	GBS06945	135.833
3B	GBS09214	135.914
3B	GBS04905	136.138
3B	GBS11428	136.786
3B	GBS06164	138.14
3B	GBS06165	138.14
3B	GBS06788	138.189
3B	GBS00660	138.191
3B	GBS12942	138.212
3B	GBS12943	138.212
3B	GBS12944	138.212
3B	GBS02731	138.221
3B	GBS11949	138.246
3B	GBS11950	138.246
3B	GBS11951	138.246
3B	GBS08406	138.905
3B	GBS00750	138.953
3B	GBS08553	139
3B	GBS09467	139.028
3B	GBS03464	139.051
3B	GBS07080	139.525
3B	GBS01579	140.038
3B	GBS08605	140.055
3B	GBS01343	140.089
3B	GBS07053	140.098
3B	GBS03354	140.445
3B	GBS12079	140.759
3B	GBS00880	140.939
3B	GBS02045	141.57
3B	GBS02046	141.57
3B	GBS08825	142.222
3B	GBS04403	142.663
3B	GBS07830	142.742
3B	GBS13413	142.76
3B	GBS13755	143.152
3B	GBS03108	143.504
3B	GBS09225	143.686
3B	GBS12627	143.885
3B	GBS12628	143.885
3B	GBS12629	143.885
3B	GBS10539	144.263
3B	GBS02740	144.642
3B	GBS09263	144.832
3B	GBS12948	145.021
3B	GBS10582	145.036
3B	GBS10811	145.985
3B	GBS02063	146.157
3B	GBS02459	146.157
3B	GBS08270	146.157
3B	GBS02460	146.157
3B	GBS01878	146.161
3B	GBS13620	146.165
3B	GBS01577	146.167
3B	GBS09415	146.356
3B	GBS08975	147.275
3B	GBS09706	147.279
3B	GBS08976	147.284
3B	GBS08738	147.29
3B	GBS00433	147.294
3B	GBS00434	147.294
3B	GBS12011	147.392
3B	GBS11172	147.478
3B	GBS02594	147.587
3B	GBS10592	147.673
3B	GBS01442	147.673
3B	GBS04132	147.673
3B	GBS03274	147.675
3B	GBS03275	147.675
3B	GBS03276	147.675
3B	GBS10891	153.827
3B	GBS11901	155.534
3B	GBS12142	156.443
3B	GBS12775	156.462
3B	GBS10716	157.21
3B	GBS02532	157.225
3B	GBS09838	157.462
3B	GBS12599	157.61
3B	GBS09400	157.632
3B	GBS09837	157.67
3B	GBS09150	158.31
3B	GBS04145	158.367
3B	GBS08324	158.403
3B	GBS00157	158.426
3B	GBS13575	159.078
3B	GBS10273	159.125
3B	GBS10790	159.125
3B	GBS02886	159.125
3B	GBS10791	159.125
3B	GBS00834	179.681
3B	GBS00835	179.681
3B	GBS13994	181.468
3B	GBS04970	181.468
3B	GBS06915	183.365
3B	GBS06916	183.365
3B	GBS05012	183.746
3B	GBS05231	183.746
3B	GBS05978	184.484
3B	GBS05979	184.484
3B	GBS05980	184.484
3B	GBS12742	184.503
3B	GBS03803	184.503
3B	GBS01677	186.702
3B	GBS01678	186.702
3B	GBS06501	187.461
3B	GBS12971	188.272
3B	GBS04449	188.293
3B	GBS04450	188.293
3B	GBS04448	188.469
3B	GBSGBS5	188.671
3B	GBS11491	188.671
3B	GBS11492	188.671
3B	GBS09024	192.213
3B	GBS12538	205.777
3B	GBS13285	205.777
3B	GBS03531	205.777
3B	GBS00774	205.777
3B	GBS00775	205.777
3B	GBS06843	227.96
3B	GBS00710	227.96
3B	GBS06844	227.96
3B	GBS00711	227.96
3B	GBS10530	228.363
3B	GBS12832	228.363
3D?	GBS06653	0
3D?	GBS12859	8.868
3D?	GBS01675	8.868
3D?	GBS09681	8.868
3D?	GBS07802	9.626
3D?	GBS09928	9.626
3D?	GBS09674	23.973
3D?	GBS08865	26.825
3D?	GBS05672	39.301
3D?	GBS00744	41.869
3D?	GBS10468	44.803
3D?	GBS06314	64.433
3D?	GBS09867	64.438
4A	GBS02120	0
4A	GBS02121	0
4A	GBS00473	8.25
4A	GBS09466	8.25
4A	GBS11390	9.978
4A	GBS04574	14.082
4A	GBS07728	14.084
4A	GBS05950	16.873
4A	GBS13322	19.649
4A	GBS07485	20.101
4A	GBS12716	27.416
4A	GBS12240	31.682
4A	GBS12241	31.682
4A	GBS04642	36.716
4A	GBS05086	36.718
4A	GBS05087	36.718
4A	GBS12137	46.372
4A	GBS11451	46.861
4A	GBS00471	46.861
4A	GBS06516	46.861
4A	GBS07819	46.861
4A	GBS04038	47.24
4A	GBS02942	47.249
4A	GBS09694	47.264
4A	GBS00884	48.38
4A	GBS10120	48.628
4A	GBS07524	49.104
4A	GBS11266	49.403
4A	GBS13601	49.513
4A	GBS13770	49.513
4A	GBS03235	49.524
4A	GBS11962	52.066
4A	GBS11963	52.066
4A	GBS13602	52.159
4A	GBS13114	52.168
4A	GBS03349	57.03
4A	GBS11362	58.108
4A	GBS03458	58.263
4A	GBS12500	63.188
4A	GBS12201	73.746
4A	GBS09165	73.746
4A	GBS01447	74.437
4A	GBS09401	75.699
4A	GBS13682	75.759
4A	GBS00959	80.899
4A	GBS06790	96.21
4A	GBS08307	96.674
4A	GBS09290	96.689
4A	GBS09291	96.689
4A	GBS09292	96.689
4A	GBS12600	98.215
4A	GBS04633	98.215
4A	GBS01837	101.211
4A	GBS04601	101.631
4A	GBS04940	102.051
4A	GBS10502	111.09
4A	GBS13099	111.967
4A	GBS08845	111.975
4A	GBS08846	111.975
4A	GBS10794	112.033
4A	GBS04255	112.122
4A	GBS03548	112.448
4A	GBS11769	123.148
4A	GBS06102	125.815
4A	GBS08875	125.819
4A	GBS02930	125.853
4A	GBS11105	126.641
4A	GBS06624	128.185
4A	GBS09666	128.261
4A	GBS07715	128.267
4A	GBS00950	128.534
4A	GBS06887	128.744
4A	GBS13312	129.237
4A	GBS13313	129.237
4A	GBS00878	129.282
4A	GBS04618	129.426
4A	GBS09844	129.557
4A	GBS11130	129.695
4A	GBS13371	129.695
4A	GBS01611	131.51
4A	GBS02335	131.51
4A	GBS09324	131.51
4A	GBS02336	131.51
4A	GBS00245	131.542
4A	GBS08238	131.603
4A	GBS00067	132.008
4A	GBS07416	132.315
4A	GBS07417	132.315
4A	GBS03905	132.639
4A	GBS03906	132.639
4A	GBS05493	132.646
4A	GBS07361	132.646
4A	GBS00872	132.656
4A	GBS00873	132.656
4A	GBS12863	133.404
4A	GBS01495	133.851
4A	GBS00751	134.307
4A	GBS13006	134.362
4A	GBS00755	135.425
4A	GBS02758	139.704
4A	GBS02810	145.528
4A	GBS10053	146.013
4A	GBS10055	146.013
4A	GBS07595	146.013
4A	GBS10054	146.013
4A	GBS10056	146.013
4A	GBS00517	146.176
4A	GBS11953	146.269
4A	GBS11954	146.269
4A	GBS06593	146.32
4A	GBS01959	146.392
4A	GBS01960	146.392
4A	GBS04138	147.532
4A	GBS12000	150.194
4A	GBS12001	150.194
4A	GBS10628	150.576
4A	GBS13631	150.576
4A	GBS01389	150.68
4A	GBS01390	150.68
4A	GBS13152	150.754
4A	GBS13625	150.841
4A	GBS02189	150.957
4A	GBS07578	152.095
4A	GBS01526	152.103
4A	GBS01527	152.103
4A	GBS07031	164.865
4A	GBS07404	164.865
4A	GBS00766	164.865
4A	GBS08010	164.881
4A	GBS05285	166.279
4A	GBS02890	166.551
4A	GBS12965	166.76
4A	GBS12966	166.76
4A	GBS02888	166.89
4A	GBS02889	166.89
4A	GBS13374	167.472
4A	GBS11957	168.25
4A	GBS10504	168.324
4A	GBS10731	169.04
4A	GBS10874	169.04
4A	GBS10875	169.04
4A	GBS04175	174.344
4A	GBS07592	174.39
4A	GBS00481	175.501
4A	GBS11737	176.108
4A	GBS11738	176.108
4A	GBS07829	176.95
4A	GBS04639	177.015
4A	GBS04640	177.015
4A	GBS13162	178.53
4A	GBS13163	178.53
4A	GBS04099	178.53
4A	GBS09807	178.53
4A	GBS04100	178.53
4A	GBS04101	178.53
4A	GBS01494	178.909
4A	GBS06548	179.29
4A	GBS04615	182.259
4A	GBS10312	183.07
4A	GBS04554	183.083
4A	GBS09282	183.083
4A	GBS08140	183.28
4A	GBS13828	183.384
4A	GBS01092	183.547
4A	GBS08246	184.961
4A	GBS09037	185.462
4A	GBS02851	186.775
4A	GBS02852	186.775
4A	GBS13934	191.056
4A	GBS03325	191.056
4A	GBS04035	191.056
4A	GBS06158	191.056
4A	GBS09762	191.056
4A	GBS13935	191.056
4A	GBS13936	191.056
4A	GBS11265	191.5
4A	GBS01854	193.713
4A	GBS01855	193.713
4A	GBS06500	194.456
4A	GBS10029	194.471
4A	GBS13617	194.471
4A	GBS10030	194.471
4A	GBS13618	194.471
4A	GBS03898	195.028
4A	GBS09344	195.352
4A	GBS12526	195.59
4A	GBS12527	195.59
4A	GBS00712	195.615
4A	GBS10171	203.242
4A	GBS01132	203.242
4A	GBS09638	203.41
4A	GBS09639	203.41
4A	GBS02386	203.62
4A	GBS02387	203.62
4A	GBS12760	203.658
4A	GBS10795	204.283
4A	GBS10796	204.283
4A	GBS01134	204.931
4A	GBS01879	205.321
4A	GBS01880	205.321
4A	GBS01881	205.321
4A	GBS11086	205.778
4A	GBS08634	205.778
4A	GBS11087	205.778
4A	GBS11088	205.778
4A	GBS09533	206.016
4A	GBS00394	206.272
4A	GBS11207	206.408
4A	GBS11208	206.408
4A	GBS06357	206.679
4A	GBS06358	206.679
4A	GBS07641	207.229
4A	GBS08295	210.074
4A	GBS10404	210.694
4A	GBS10405	210.694
4A	GBS12907	211.029
4A	GBS06776	211.328
4A	GBS04312	212.186
4A	GBS03697	212.387
4B	GBS11594	0
4B	GBS07713	0.15
4B	GBS07714	0.15
4B	GBS12693	1.432
4B	GBS11751	2.103
4B	GBS03109	3.139
4B	GBS11677	3.16
4B	GBS06693	12.474
4B	GBS00266	20.649
4B	GBS00733	36.915
4B	GBS00734	36.915
4B	GBS12936	58.63
4B	GBS05916	70.537
4B	GBS02480	73.801
4B	GBS01829	75.476
5A	GBS03144	0
5A	GBS01061	10.346
5A	GBS11046	10.346
5A	GBS12320	10.346
5A	GBS12791	10.346
5A	GBS02032	10.346
5A	GBS02155	10.346
5A	GBS02537	10.346
5A	GBS02538	10.346
5A	GBS00927	11.291
5A	GBS09376	11.31
5A	GBS12939	12.602
5A	GBS01003	12.619
5A	GBS12920	12.619
5A	GBS12566	12.78
5A	GBS01638	13.024
5A	GBS00073	16.797
5A	GBS11713	16.819
5A	GBS00561	18.047
5A	GBS04415	18.225
5A	GBS08049	18.452
5A	GBS11214	18.691
5A	GBS13256	18.691
5A	GBS09463	28.656
5A	GBS05729	28.868
5A	GBS01431	29.061
5A	GBS01432	29.061
5A	GBS12610	37.467
5A	GBS13505	37.467
5A	GBS10017	38.02
5A	GBS00545	38.615
5A	GBS10178	38.994
5A	GBS12311	38.994
5A	GBS09949	42.692
5A-2	GBS08795	0
5A-2	GBS08233	0.398
5A-2	GBS01815	1.068
5A-2	GBS04267	3.924
5A-2	GBS04268	5.462
5A-2	GBS01116	9.303
5A-2	GBS08374	11.862
5A-2	GBS08854	11.883
5A-2	GBS01463	11.888
5A-2	GBS13344	13.541
5A-2	GBS08964	15.581
5A-2	GBS07731	18.688
5A-2	GBS07732	18.688
5A-2	GBS07733	18.688
5A-2	GBS04066	19.171
5A-2	GBS12940	21.781
5A-2	GBS01337	23.917
5A-2	GBS05717	23.947
5A-2	GBS10640	24.968
5A-2	GBS12787	26.169
5A-2	GBS11252	31.735
5B	GBS00213	0
5B	GBS00030	0.456
5B	GBS03671	0.456
5B	GBS00373	0.456
5B	GBS06783	0.456
5B	GBS07369	0.456
5B	GBS08915	1.602
5B	GBS08050	6.432
5B	GBS03966	6.873
5B	GBS09366	8.155
5B	GBS05411	12.177
5B	GBS04942	13.395
5B	GBS04943	13.395
5B	GBS11685	14.911
5B	GBS12229	14.913
5B	GBS06143	15.299
5B	GBS06144	15.299
5B	GBS10849	19.167
5B	GBS01627	42.687
5B	GBS10565	43.098
5B	GBS12615	43.098
5B	GBS01381	43.291
5B	GBS13656	43.477
5B	GBS13431	44.217
5B	GBS01043	44.234
5B	GBS03816	44.234
5B	GBS03343	44.316
5B	GBS10128	44.452
5B	GBS13217	44.573
5B	GBS00996	44.664
5B	GBS00997	44.664
5B	GBS02542	44.666
5B	GBS02543	44.666
5B	GBS06802	47.011
5B	GBS08361	48.274
5B	GBS11328	48.352
5B	GBS10336	48.761
5B	GBS01931	48.903
5B	GBS05977	49.161
5B	GBS01289	49.899
5B	GBS12636	49.918
5B	GBS04830	49.952
5B	GBS07998	49.977
5B	GBS05190	49.994
5B	GBS13929	50.032
5B	GBS13725	50.475
5B	GBS10629	53.77
5B	GBS12922	53.77
5B	GBS08707	56.465
5B	GBS01541	56.48
5B	GBS11609	56.929
5B	GBS13855	57.522
5B	GBS11859	58.187
5B	GBS11860	58.187
5B	GBS05606	59.001
5B	GBS01319	59.032
5B	GBS02041	59.032
5B	GBS12839	59.051
5B	GBS07722	59.062
5B	GBS03158	59.789
5B	GBS12888	60.168
5B	GBS09444	61.352
5B	GBS13012	62.314
5B	GBS07465	62.82
5B	GBS09383	63.036
5B	GBS01022	63.199
5B	GBS12604	63.199
5B	GBS01891	63.199
5B	GBS04445	63.199
5B	GBS12024	64.483
5B	GBS07743	64.483
5B	GBS12292	65.277
5B	GBS00327	82.195
5B	GBS12129	88.709
5B	GBS07060	90.629
5B	GBS06638	94.712
5B	GBS12315	95.289
5B	GBS13389	95.6
5B	GBS01258	95.848
5B	GBS03484	95.848
5B	GBS10308	96.227
5B	GBS06877	96.227
5B	GBS00410	103.823
5B	GBS06058	105.389
5B	GBS01961	105.395
5B	GBS09818	105.395
5B	GBS10577	105.774
5B	GBS08051	105.776
5B	GBS08052	105.776
5B	GBS08053	105.776
5B	GBS06441	107.659
5B	GBS06442	107.659
5B	GBS02789	107.669
5B	GBS03481	107.669
5B	GBS09166	107.669
5B	GBS12356	118.834
5B	GBS07042	132.926
5B	GBS09550	133.038
5B	GBS00346	133.091
5B	GBS09241	133.199
5B	GBS13756	133.311
5B	GBS12084	133.69
5B	GBS07188	134.069
5B	GBS09770	134.069
5B	GBS01376	134.508
5B	GBS01377	134.508
5B	GBS07475	154.862
5B	GBS00823	154.862
5B	GBS09883	154.869
5B	GBS08715	155.627
5B	GBS13083	157.774
5B	GBS12340	158.723
5B	GBS12341	158.723
5B	GBS12342	158.723
5B	GBS06717	169.381
5B	GBS09512	169.476
5B	GBS11163	169.885
5B	GBS11164	169.885
5B	GBS02215	170.946
5B	GBS02127	171.719
5B	GBS04889	171.738
5B	GBS04890	171.738
5B	GBS12051	172.526
5B	GBS12052	172.526
5B	GBS12053	172.526
5B	GBS13007	172.541
5B	GBS11218	177.799
5B	GBS00544	177.799
5B	GBS08651	177.799
5B	GBS00153	178.591
5B	GBS13712	179.026
5B	GBS13713	179.026
5B	GBS04930	190.414
5B	GBS13472	192.038
5B	GBS01875	192.038
5B	GBS05483	192.038
5B	GBS11854	197.361
5B	GBS11855	197.361
5B	GBS10529	197.584
5B	GBS12375	197.74
5B	GBS12376	197.74
5B	GBS00124	203.826
5B	GBS11647	203.83
5B	GBS01359	203.83
5B	GBS10782	212.242
5B	GBS12503	212.242
5B	GBS12504	212.242
5B	GBS12505	212.242
5B	GBS10603	213.325
5B	GBS00635	213.403
5B	GBS11301	213.805
5B	GBS01963	214.585
5D	GBS03601	0
5D	GBS05692	0
5D	GBS07118	0.424
5D	GBS11386	7.585
5D	GBS11387	7.585
5D	GBS11388	7.585
5D	GBS10552	8.335
5D	GBS10104	8.382
5D	GBS11473	8.382
5D	GBS07734	8.393
5D	GBS07735	8.393
5D	GBS10046	17.17
5D	GBS00364	17.293
5D	GBS01018	17.732
5D	GBS01019	17.732
5D	GBS01020	17.732
5D	GBS12040	18.058
5D	GBS11934	18.295
5D	GBS07198	18.295
5D	GBS04891	18.304
5D	GBS01187	18.31
5D	GBS09884	18.314
5D	GBS09636	18.319
5D	GBS07582	18.46
5D	GBS04184	18.549
5D	GBS04185	18.549
5D	GBS08897	18.626
5D	GBS08898	18.626
5D	GBS10247	18.698
5D	GBS09511	18.698
5D	GBS10248	18.698
5D	GBS10249	18.698
5D	GBS00312	19.128
5D	GBS00313	19.128
6A	GBS00226	0
6A	GBS06379	0
6A	GBS00227	0
6A	GBS11952	0.33
6A	GBS11062	0.735
6A	GBS11063	0.735
6A	GBS11384	0.758
6A	GBS04543	1.762
6A	GBS04544	1.762
6A	GBS05356	2.273
6A	GBS11678	2.277
6A	GBS03314	2.69
6A	GBS03642	3.201
6A	GBS03643	3.201
6A	GBS11472	3.531
6A	GBS10251	4.163
6A	GBS10253	4.167
6A	GBS02741	4.182
6A	GBS02742	4.182
6A	GBS02743	4.182
6A	GBS09986	4.794
6A	GBS04111	5.233
6A	GBS04112	5.233
6A	GBS04113	5.233
6A	GBS04193	5.303
6A	GBS04599	5.303
6A	GBS06435	5.303
6A	GBS06795	13.182
6A	GBS06492	18.488
6A	GBS10497	19.46
6A	GBS10038	19.839
6A	GBS10826	19.996
6A	GBS10876	20.217
6A	GBS04738	21.384
6A	GBS03011	21.975
6A	GBS03012	21.975
6A	GBS13321	23.133
6A	GBS10736	23.635
6A	GBS10578	24.127
6A	GBS04831	24.182
6A	GBS05722	25.101
6A	GBS10496	25.345
6A	GBS10941	25.563
6A	GBS00457	30.308
6A	GBS06263	33.308
6A	GBS01530	36.562
6A	GBS00140	37.703
6A	GBS12251	39.222
6A	GBS01760	39.222
6A	GBS05223	39.222
6A	GBS05224	39.222
6A	GBS05982	47.459
6A	GBS12009	48.18
6A	GBS12059	48.769
6A	GBS09331	48.802
6A	GBS11363	49.527
6A	GBS13902	49.803
6A	GBS13903	49.803
6A	GBS06496	50.088
6A	GBS09950	50.701
6A	GBS09951	50.701
6A	GBS02820	50.84
6A	GBS10322	51.633
6A	GBS11776	52.654
6A	GBS03173	52.654
6A	GBS11777	52.654
6A	GBS11778	52.654
6A	GBS13357	52.967
6A	GBS11291	53.319
6A	GBS11497	53.319
6A	GBS00031	54.455
6A	GBS07768	54.455
6A	GBS08592	54.455
6A	GBS07769	54.455
6A	GBS12749	54.582
6A	GBS11997	54.675
6A	GBS11998	54.675
6A	GBS11999	54.675
6A	GBS10580	54.834
6A	GBS10758	54.834
6A	GBS12909	54.834
6A	GBS01413	54.834
6A	GBS02233	54.834
6A	GBS10581	54.834
6A	GBS10759	54.834
6A	GBS11810	55.8
6A	GBS11770	56.728
6A	GBS12919	56.728
6A	GBS13438	56.728
6A	GBS03434	56.728
6A	GBS00649	56.728
6A	GBS06590	56.728
6A	GBS11771	56.728
6A	GBS03435	56.728
6A	GBS06591	56.728
6A	GBS06592	56.728
6A	GBS13892	57.107
6A	GBS09468	58.244
6A	GBS01580	58.253
6A	GBS09675	65.878
6A	GBS10084	65.882
6A	GBS05554	65.882
6A	GBS07492	65.882
6A	GBS09306	65.882
6A	GBS10085	65.882
6A	GBS10703	71.04
6A	GBS02755	71.459
6A	GBS00374	74.508
6A	GBS00375	74.508
6A	GBS11013	75.643
6A	GBS06007	76.15
6A	GBS06855	77.287
6A	GBS11538	77.666
6A	GBS05673	78.044
6A	GBS06751	78.423
6A	GBS07889	79.685
6A	GBS01290	82.236
6A	GBS06784	82.236
6A	GBS06785	82.236
6A	GBS10048	82.253
6A	GBS12753	82.259
6A	GBS12755	82.259
6A	GBS12196	82.269
6A	GBS05683	83.235
6A	GBS02675	83.505
6A	GBS05931	83.752
6A	GBS12666	83.833
6A	GBS01483	84.888
6A	GBS09019	84.888
6A	GBS08587	84.975
6A	GBS00089	85.936
6A	GBS12086	86.159
6A	GBS05808	86.727
6A	GBS03397	86.786
6A	GBS03423	86.786
6A	GBS00020	87.546
6A	GBS08919	88.108
6A	GBS10019	88.684
6A	GBS11514	88.684
6A	GBS12890	88.684
6A	GBS08943	88.684
6A	GBS08944	88.684
6A	GBS10255	92.112
6A	GBS12349	93.98
6A	GBS05298	100.268
6A	GBS06137	101.737
6A	GBS10632	113.348
6A	GBS10833	113.348
6B	GBS02368	0
6B	GBS00269	0.04
6B	GBS11430	0.057
6B	GBS11425	0.08
6B	GBS11426	0.08
6B	GBS11427	0.08
6B	GBS12246	0.091
6B	GBS03222	0.712
6B	GBS12038	0.76
6B	GBS08794	0.771
6B	GBS08923	0.864
6B	GBS10595	1.896
6B	GBS01120	1.896
6B	GBS01174	2.354
6B	GBS12860	2.934
6B	GBS12861	2.934
6B	GBS09216	4.171
6B	GBS11136	4.93
6B	GBS11137	4.93
6B	GBS03641	5.326
6B	GBS10252	5.713
6B	GBS02183	7.342
6B	GBS11206	27.863
6B	GBS13377	28.382
6B	GBS13378	28.382
6B	GBS10986	33.921
6B	GBS09587	34.925
6B	GBS06577	34.948
6B	GBS02101	34.95
6B	GBS06796	34.959
6B	GBS09585	35.368
6B	GBS09586	35.368
6B	GBS10424	35.844
6B	GBS12252	36.029
6B	GBS00680	37.34
6B	GBS09739	37.354
6B	GBS11936	38.282
6B	GBS01874	40.127
6B	GBS13913	42.123
6B	GBS02249	42.539
6B	GBS10191	42.918
6B	GBS00615	42.918
6B	GBS08057	42.918
6B	GBS08114	42.918
6B	GBS08115	42.918
6B	GBS13634	45.684
6B	GBS08002	46.114
6B	GBS13202	46.548
6B	GBS01083	50.404
6B	GBS11273	51.285
6B	GBS08924	51.285
6B	GBS00132	60.86
6B	GBS05088	61.165
6B	GBS12030	61.434
6B	GBS10588	61.633
6B	GBS11325	61.635
6B	GBS12357	61.635
6B	GBS13399	61.635
6B	GBS03437	61.635
6B	GBS04589	61.635
6B	GBS05985	61.635
6B	GBS08852	61.635
6B	GBS09026	61.635
6B	GBS09046	61.635
6B	GBS09417	61.635
6B	GBS09528	61.635
6B	GBS13400	61.635
6B	GBS05986	61.635
6B	GBS05987	61.635
6B	GBS09047	61.635
6B	GBS09529	61.635
6B	GBS11785	61.665
6B	GBS13767	62.353
6B	GBS10277	62.393
6B	GBS12616	62.393
6B	GBS03515	62.771
6B	GBS03516	62.771
6B	GBS12709	62.967
6B	GBS10226	63.15
6B	GBS12347	63.15
6B	GBS12748	63.15
6B	GBS13987	63.15
6B	GBS00458	63.15
6B	GBS09153	63.15
6B	GBS10227	63.15
6B	GBS12348	63.15
6B	GBS07024	63.152
6B	GBS07025	63.152
6B	GBS08766	64.575
6B	GBS11947	65.056
6B	GBS05973	65.056
6B	GBS09235	65.526
6B	GBS01194	68.754
6B	GBS01195	68.754
6B	GBS01196	68.754
6B	GBS13203	68.843
6B	GBS07145	68.856
6B	GBS09314	68.856
6B	GBS11747	68.858
6B	GBS11545	68.86
6B	GBS07201	69.172
6B	GBS07797	69.613
6B	GBS07798	69.613
6B	GBS07937	69.981
6B	GBS07938	69.981
6B	GBS13226	70.371
6B	GBS01600	70.371
6B	GBS02205	70.593
6B	GBS10808	70.75
6B	GBS01169	70.75
6B	GBS12961	70.75
6B	GBS13262	70.75
6B	GBS05834	70.75
6B	GBS06715	70.75
6B	GBS08403	70.75
6B	GBS05835	70.75
6B	GBS10773	70.837
6B	GBS10774	70.837
6B	GBS00747	70.937
6B	GBS05230	71.028
6B	GBS05884	71.129
6B	GBS06511	71.706
6B	GBS07365	72.045
6B	GBS10348	72.263
6B	GBS10551	72.265
6B	GBS10784	72.265
6B	GBS01242	72.265
6B	GBS01566	72.265
6B	GBS03466	72.265
6B	GBS03884	72.265
6B	GBS06430	72.265
6B	GBS06507	72.265
6B	GBS07316	72.265
6B	GBS09597	72.265
6B	GBS07317	72.265
6B	GBS13020	72.392
6B	GBS10481	72.543
6B	GBS06767	72.644
6B	GBS03511	73.775
6B	GBS13450	73.78
6B	GBS01587	73.78
6B	GBS03777	73.78
6B	GBS04888	73.78
6B	GBS06489	73.78
6B	GBS07905	73.78
6B	GBS08258	73.78
6B	GBS09123	73.78
6B	GBS04014	74.159
6B	GBS03689	74.176
6B	GBS03858	74.566
6B	GBS03859	74.566
6B	GBS03160	74.915
6B	GBS08346	74.917
6B	GBS06896	75.025
6B	GBS01422	75.108
6B	GBS12958	75.241
6B	GBS12279	75.296
6B	GBS01821	75.296
6B	GBS03402	75.296
6B	GBS07435	75.296
6B	GBS09358	75.296
6B	GBS03403	75.296
6B	GBS04867	75.326
6B	GBS03553	76.053
6B	GBS00513	76.053
6B	GBS13439	76.142
6B	GBS13142	76.233
6B	GBS01714	76.328
6B	GBS11286	76.432
6B	GBS11516	76.432
6B	GBS11727	76.432
6B	GBS02754	76.432
6B	GBS04966	76.432
6B	GBS06893	76.432
6B	GBS11728	76.432
6B	GBS01716	76.441
6B	GBS07746	80.612
6B	GBS09680	80.612
6B	GBS07747	80.612
6B	GBS06744	83.333
6B	GBS07481	83.344
7A	GBS03564	0
7A	GBS08778	2.72
7A	GBS08779	2.72
7A	GBS11923	3.999
7A	GBS11924	3.999
7A	GBS11241	4.413
7A	GBS11242	4.413
7A	GBS13053	4.955
7A	GBS06329	4.955
7A	GBS06330	4.955
7A	GBS03807	4.972
7A	GBS11612	9.591
7A	GBS02437	9.591
7A	GBS00468	9.591
7A	GBS00469	9.591
7A	GBS00470	9.591
7A	GBS12314	9.97
7A	GBS09903	10.536
7A	GBS12390	12.245
7A	GBS05933	14.127
7A	GBS08189	14.142
7A	GBS07117	14.148
7A	GBS02929	15.283
7A	GBS10713	17.564
7A	GBS01332	18.11
7A	GBS12224	18.119
7A	GBS00581	18.705
7A	GBS03452	18.903
7A	GBS11535	19.083
7A	GBS13569	19.21
7A	GBS11132	19.369
7A	GBS11133	19.369
7A	GBS10135	19.462
7A	GBS05316	20.174
7A	GBS05677	20.193
7A	GBS09403	20.22
7A	GBS09404	20.22
7A	GBS00525	21.154
7A	GBS13004	22.122
7A	GBS13005	22.122
7A	GBS04105	24.02
7A	GBS07604	24.02
7A	GBS07605	24.02
7A	GBS07606	24.02
7A	GBS11267	24.463
7A	GBS05164	24.895
7A	GBS07250	28.601
7A	GBS02977	30.143
7A	GBS02978	30.143
7A	GBS01847	31.062
7A	GBS10378	32.014
7A	GBS01418	33.138
7A	GBS01718	33.16
7A	GBS08851	33.16
7A	GBS10708	38.11
7A	GBS00103	41.542
7A	GBS00104	41.542
7A	GBS12167	42.303
7A	GBS01914	42.303
7A	GBS02203	45.155
7A	GBS12687	58.717
7A	GBS10163	61.118
7A	GBS09107	61.137
7A	GBS09108	61.137
7A	GBS01559	69.317
7A	GBS09247	69.719
7A	GBS12790	70.114
7A	GBS10414	70.611
7A	GBS11103	75.371
7A	GBS07895	75.432
7A	GBS05385	75.434
7A	GBS13034	75.437
[truncated: 362 more rows]
