# Supplementary material for: Precisely mapping a major gene conferring resistance to Hessian fly in bread wheat using genotyping-by-sequencing
Source: BMC Genomics. 2015 Feb 21;16(1):108. doi: 10.1186/s12864-015-1297-7 (PMC4347651; doi:10.1186/s12864-015-1297-7)
Supplement: Additional file 4: Table S1. — Barcode adapters used for GBS. [file 12864_2015_1297_MOESM4_ESM.xlsx]

## Sheet: Sheet1
Barcode	Sample
TGACGCCA	DB001
CAGATA	DB002
GAAGTG	DB005
TAGCGGAT	DB006
TATTCGCAT	DB007
ATAGAT	DB009
CCGAACA	DB010
GGAAGACAT	DB011
GGCTTA	DB012
AACGCACATT	DB015
GAGCGACAT	DB019
CCTTGCCATT	DB020
GGTATA	DB021
TCTTGG	DB025
GGTGT	DB026
GGATA	DB030
CTAAGCA	DB032
ATTAT	DB036
GCGCTCA	DB038
ACTGCGAT	DB039
TTCGTT	DB040
ATATAA	DB048
TGGCAACAGA	DB051
CTCGTCG	DB052
GCCTACCT	DB053
CACCA	DB054
AATTAG	DB055
GGAACGA	DB056
ACAACT	DB057
ACTGCT	DB058
CGTGGACAGT	DB059
TGGCACAGA	DB060
TGCTT	DB061
GCAAGCCAT	DB062
CGCACCAATT	DB063
CTCGCGG	DB064
AACTGG	DB065
ATGAGCAA	DB066
CTTGA	DB067
GCGTCCT	DB068
ACCAGGA	DB069
CCACTCA	DB070
TCACGGAAG	DB071
TATCA	DB072
TAGCCAA	DB073
ATATCGCCA	DB074
CTCTA	DB075
GGTGCACATT	DB076
CTCTCGCAT	DB077
CAGAGGT	DB078
GCGTACAAT	DB080
ACGCGCG	DB081
GTCGCCT	DB082
AATAACCAA	DB083
AATGAACGA	DB084
CGTCGCCACT	DB085
ATGGCAA	DB086
GAAGCA	DB089
AACGTGCCT	DB090
CCTCG	DB091
CTCAT	DB092
ACGGTACT	DB093
GCGCCG	DB094
CAAGT	DB095
TCCGAG	DB096
TAGATGA	DB097
TGGCCAG	DB098
GCACGAT	DB099
TTGCTG	DB100
CGCAACCAGT	DB101
TCACTG	DB102
ACAGT	DB103
GGAGTCAAG	DB104
TGAAT	DB105
CATAT	DB106
GTGACACAT	DB107
TATGT	DB108
CAGTGCCATT	DB109
ACAACCAACT	DB110
TGCAGA	DB111
CATCTGCCG	DB112
GGACAG	DB113
ATCTGT	DB114
AAGACGCT	DB115
GAATGCAATA	DB116
TAGCAG	DB117
ATCCG	DB118
CTTAG	DB119
TTATTACAT	BLANK_DNA120104P01_A12
GCCAACAAGA	DB120
TGCCGCAT	DB121
CGTGTCA	DB122
CAACCACACA	DB123
GCTCCGA	DB124
TCAGAGAT	Duster
CGTTCA	Billings
CATCACAAG	DB001
TCCAG	DB002
AACTGAAG	DB005
GATTCA	DB006
CAAGCCAATT	DB007
CAATCAT	DB009
ACATCACCG	DB010
TTGCGCT	DB011
CGCAGACACT	DB012
TGTGGA	DB015
TGGATA	DB019
ATAGCGT	DB020
CCATAGA	DB021
GGCACGCAT	DB025
GTGTT	DB026
ATTAACAATT	DB030
CAATA	DB032
TAGTCCAT	DB036
CGTGACCT	DB038
CTTCAGA	DB039
ATCTGCAACA	DB040
AAGGA	DB048
TTACT	DB051
CCTTCG	DB052
TTATCCAT	DB053
GGATTG	DB054
GACGTGA	DB055
GACGGCA	DB056
CGTCTG	DB057
TCTGA	DB058
ATCTTA	DB059
TGTATACAG	DB060
AACTT	DB061
GAGTCACAAT	DB062
CGGTTGCAT	DB063
TGTGACAAGA	DB064
GTCCTGCCA	DB065
GTTACA	DB066
GCGGA	DB067
ATGATACG	DB068
CTGTTG	DB069
TCAGTAAT	DB070
TCACA	DB071
GTCGT	DB072
ACGCTAA	DB073
ATAGG	DB074
CCTGCCA	DB075
GGTATGAAT	DB076
TAAGACA	DB077
TGAGA	DB078
AATGCAG	DB080
CCGTGA	DB081
GCCAGACATT	DB082
GTGCG	DB083
TTACACA	DB084
CCGTCACAGT	DB085
CTGTGT	DB086
CGCGCCG	DB089
CTAACA	DB090
GGCCTG	DB091
TGACGT	DB092
ACTGAG	DB093
GCGCACT	DB094
GGTAAGCA	DB095
AATCGGAGG	DB096
TGGAGCCT	DB097
GATGGCCAT	DB098
TGCAA	DB099
AACGG	DB100
GAGACG	DB101
CTTATCA	DB102
CCGTACCACT	DB103
GTAACG	DB104
TCCTCACAT	DB105
TCGTA	DB106
GTATTGACT	DB107
GCGCGAG	DB108
GCTCA	DB109
ACGATA	DB110
CAGTAA	DB111
GGAGAGCAT	DB112
CCATG	DB113
CGCTCACACA	DB114
TGTTACG	DB115
GATTGGAAGA	DB116
AATAAGAGT	DB117
GAGCAA	DB118
CTTCCGCAA	DB119
TACAAG	BLANK_DNA120104P01_A12
TTCAGCCAGT	DB120
TGAAGCAACT	DB121
ACAACGCAT	DB122
GGCGGACGA	DB123
ATCGTACGT	DB124
AATGTA	Duster
GTACGGACG	Billings
TGACGCCA	DB125
CAGATA	DB126
GAAGTG	DB127
TAGCGGAT	DB128
TATTCGCAT	DB129
ATAGAT	DB130
CCGAACA	DB131
GGAAGACAT	BLANK_DNA120104P02_H01
GGCTTA	DB132
AACGCACATT	DB133
GAGCGACAT	DB134
CCTTGCCATT	DB135
GGTATA	DB136
TCTTGG	DB137
GGTGT	DB138
GGATA	DB139
CTAAGCA	DB140
ATTAT	DB141
GCGCTCA	DB142
ACTGCGAT	DB143
TTCGTT	DB144
ATATAA	DB145
TGGCAACAGA	DB146
CTCGTCG	DB147
GCCTACCT	DB148
CACCA	DB149
AATTAG	DB150
GGAACGA	DB151
ACAACT	DB152
ACTGCT	DB153
CGTGGACAGT	DB154
TGGCACAGA	DB155
TGCTT	DB156
GCAAGCCAT	DB157
CGCACCAATT	DB158
CTCGCGG	DB159
AACTGG	DB160
ATGAGCAA	DB161
CTTGA	DB162
GCGTCCT	DB163
ACCAGGA	BLANK_DNA120104P02_A06
CCACTCA	DB165
TCACGGAAG	DB166
TATCA	DB168
TAGCCAA	DB169
ATATCGCCA	DB170
CTCTA	DB172
GGTGCACATT	DB173
CTCTCGCAT	BLANK_DNA120104P02_A07
CAGAGGT	DB165
GCGTACAAT	DB166
ACGCGCG	DB168
GTCGCCT	DB169
AATAACCAA	DB170
AATGAACGA	DB172
CGTCGCCACT	DB173
ATGGCAA	DB182
GAAGCA	DB183
AACGTGCCT	DB184
CCTCG	DB185
CTCAT	DB186
ACGGTACT	DB187
GCGCCG	DB188
CAAGT	DB189
TCCGAG	DB190
TAGATGA	DB191
TGGCCAG	DB192
GCACGAT	DB193
TTGCTG	DB194
CGCAACCAGT	DB195
TCACTG	DB196
ACAGT	DB197
GGAGTCAAG	DB198
TGAAT	DB199
CATAT	DB200
GTGACACAT	DB201
TATGT	DB202
CAGTGCCATT	DB203
ACAACCAACT	DB204
TGCAGA	DB205
CATCTGCCG	DB206
GGACAG	DB207
ATCTGT	DB208
AAGACGCT	DB210
GAATGCAATA	DB211
TAGCAG	DB212
ATCCG	DB213
CTTAG	DB214
TTATTACAT	DB215
GCCAACAAGA	DB216
TGCCGCAT	DB217
CGTGTCA	DB219
CAACCACACA	DB221
GCTCCGA	DB222
TCAGAGAT	Duster
CGTTCA	Billings
CATCACAAG	DB125
TCCAG	DB126
AACTGAAG	DB127
GATTCA	DB128
CAAGCCAATT	DB129
CAATCAT	DB130
ACATCACCG	DB131
TTGCGCT	BLANK_DNA120104P02_H01
CGCAGACACT	DB132
TGTGGA	DB133
TGGATA	DB134
ATAGCGT	DB135
CCATAGA	DB136
GGCACGCAT	DB137
GTGTT	DB138
ATTAACAATT	DB139
CAATA	DB140
TAGTCCAT	DB141
CGTGACCT	DB142
CTTCAGA	DB143
ATCTGCAACA	DB144
AAGGA	DB145
TTACT	DB146
CCTTCG	DB147
TTATCCAT	DB148
GGATTG	DB149
GACGTGA	DB150
GACGGCA	DB151
CGTCTG	DB152
TCTGA	DB153
ATCTTA	DB154
TGTATACAG	DB155
AACTT	DB156
GAGTCACAAT	DB157
CGGTTGCAT	DB158
TGTGACAAGA	DB159
GTCCTGCCA	DB160
GTTACA	DB161
GCGGA	DB162
ATGATACG	DB163
CTGTTG	BLANK_DNA120104P02_A06
TCAGTAAT	DB165
TCACA	DB166
GTCGT	DB168
ACGCTAA	DB169
ATAGG	DB170
CCTGCCA	DB172
GGTATGAAT	DB173
TAAGACA	BLANK_DNA120104P02_A07
TGAGA	DB165
AATGCAG	DB166
CCGTGA	DB168
GCCAGACATT	DB169
GTGCG	DB170
TTACACA	DB172
CCGTCACAGT	DB173
CTGTGT	DB182
CGCGCCG	DB183
CTAACA	DB184
GGCCTG	DB185
TGACGT	DB186
ACTGAG	DB187
GCGCACT	DB188
GGTAAGCA	DB189
AATCGGAGG	DB190
TGGAGCCT	DB191
GATGGCCAT	DB192
TGCAA	DB193
AACGG	DB194
GAGACG	DB195
CTTATCA	DB196
CCGTACCACT	DB197
GTAACG	DB198
TCCTCACAT	DB199
TCGTA	DB200
GTATTGACT	DB201
GCGCGAG	DB202
GCTCA	DB203
ACGATA	DB204
CAGTAA	DB205
GGAGAGCAT	DB206
CCATG	DB207
CGCTCACACA	DB208
TGTTACG	DB210
GATTGGAAGA	DB211
AATAAGAGT	DB212
GAGCAA	DB213
CTTCCGCAA	DB214
TACAAG	DB215
TTCAGCCAGT	DB216
TGAAGCAACT	DB217
ACAACGCAT	DB219
GGCGGACGA	DB221
ATCGTACGT	DB222
AATGTA	Duster
GTACGGACG	Billings
TGACGCCA	DB003
CAGATA	DB004
GAAGTG	DB008
TAGCGGAT	DB013
TATTCGCAT	DB014
ATAGAT	DB016
CCGAACA	DB017
GGAAGACAT	DB018
GGCTTA	DB022
AACGCACATT	DB023
GAGCGACAT	DB024
CCTTGCCATT	DB027
GGTATA	DB028
TCTTGG	DB029
GGTGT	BLANK_DNA120104P03_G02
GGATA	DB033
CTAAGCA	DB034
ATTAT	DB035
GCGCTCA	DB037
ACTGCGAT	DB041
TTCGTT	DB042
ATATAA	DB043
TGGCAACAGA	DB044
CTCGTCG	DB045
GCCTACCT	DB046
CACCA	DB047
AATTAG	BLANK_DNA120104P03_C04
GGAACGA	DB050
ACAACT	BLANK_DNA120104P03_E04
ACTGCT	DB087
CGTGGACAGT	DB088
TGGCACAGA	DB167
TGCTT	DB171
GCAAGCCAT	DB230
CGCACCAATT	DB218
CTCGCGG	DB220
AACTGG	DB223
ATGAGCAA	DB224
CTTGA	DB225
GCGTCCT	DB226
ACCAGGA	DB227
CCACTCA	DB228
TCACGGAAG	DB229
TATCA	DB281
TAGCCAA	DB231
ATATCGCCA	DB232
CTCTA	DB233
GGTGCACATT	DB234
CTCTCGCAT	DB235
CAGAGGT	DB236
GCGTACAAT	DB237
ACGCGCG	DB238
GTCGCCT	DB239
AATAACCAA	DB240
AATGAACGA	DB241
CGTCGCCACT	DB242
ATGGCAA	DB243
GAAGCA	DB244
AACGTGCCT	DB245
CCTCG	DB246
CTCAT	DB247
ACGGTACT	DB248
GCGCCG	DB249
CAAGT	DB250
TCCGAG	DB251
TAGATGA	DB252
TGGCCAG	DB253
GCACGAT	DB254
TTGCTG	DB255
CGCAACCAGT	DB256
TCACTG	DB257
ACAGT	DB258
GGAGTCAAG	DB259
TGAAT	DB260
CATAT	DB261
GTGACACAT	DB262
TATGT	DB263
CAGTGCCATT	DB264
ACAACCAACT	DB265
TGCAGA	DB266
CATCTGCCG	DB267
GGACAG	DB268
ATCTGT	DB269
AAGACGCT	DB270
GAATGCAATA	DB271
TAGCAG	DB272
ATCCG	DB273
CTTAG	DB274
TTATTACAT	DB275
GCCAACAAGA	DB276
TGCCGCAT	DB277
CGTGTCA	DB278
CAACCACACA	DB279
GCTCCGA	DB280
TCAGAGAT	Duster
CGTTCA	Billings
CATCACAAG	DB003
TCCAG	DB004
AACTGAAG	DB008
GATTCA	DB013
CAAGCCAATT	DB014
CAATCAT	DB016
ACATCACCG	DB017
TTGCGCT	DB018
CGCAGACACT	DB022
TGTGGA	DB023
TGGATA	DB024
ATAGCGT	DB027
CCATAGA	DB028
GGCACGCAT	DB029
GTGTT	BLANK_DNA120104P03_G02
ATTAACAATT	DB033
CAATA	DB034
TAGTCCAT	DB035
CGTGACCT	DB037
CTTCAGA	DB041
ATCTGCAACA	DB042
AAGGA	DB043
TTACT	DB044
CCTTCG	DB045
TTATCCAT	DB046
GGATTG	DB047
GACGTGA	BLANK_DNA120104P03_C04
GACGGCA	DB050
CGTCTG	BLANK_DNA120104P03_E04
TCTGA	DB087
ATCTTA	DB088
TGTATACAG	DB167
AACTT	DB171
GAGTCACAAT	DB230
CGGTTGCAT	DB218
TGTGACAAGA	DB220
GTCCTGCCA	DB223
GTTACA	DB224
GCGGA	DB225
ATGATACG	DB226
CTGTTG	DB227
TCAGTAAT	DB228
TCACA	DB229
GTCGT	DB281
ACGCTAA	DB231
ATAGG	DB232
CCTGCCA	DB233
GGTATGAAT	DB234
TAAGACA	DB235
TGAGA	DB236
AATGCAG	DB237
CCGTGA	DB238
GCCAGACATT	DB239
GTGCG	DB240
TTACACA	DB241
CCGTCACAGT	DB242
CTGTGT	DB243
CGCGCCG	DB244
CTAACA	DB245
GGCCTG	DB246
TGACGT	DB247
ACTGAG	DB248
GCGCACT	DB249
GGTAAGCA	DB250
AATCGGAGG	DB251
TGGAGCCT	DB252
GATGGCCAT	DB253
TGCAA	DB254
AACGG	DB255
GAGACG	DB256
CTTATCA	DB257
CCGTACCACT	DB258
GTAACG	DB259
TCCTCACAT	DB260
TCGTA	DB261
GTATTGACT	DB262
GCGCGAG	DB263
GCTCA	DB264
ACGATA	DB265
CAGTAA	DB266
GGAGAGCAT	DB267
CCATG	DB268
CGCTCACACA	DB269
TGTTACG	DB270
GATTGGAAGA	DB271
AATAAGAGT	DB272
GAGCAA	DB273
CTTCCGCAA	DB274
TACAAG	DB275
TTCAGCCAGT	DB276
TGAAGCAACT	DB277
ACAACGCAT	DB278
GGCGGACGA	DB279
ATCGTACGT	DB280
AATGTA	Duster
GTACGGACG	Billings
